# Supplementary material for: MAO-A Inhibition by Metaxalone Reverts IL-1β-Induced Inflammatory Phenotype in Microglial Cells
Source: Int J Mol Sci. 2021 Aug 5;22(16):8425. doi: 10.3390/ijms22168425 (PMC8395141; doi:10.3390/ijms22168425)
Supplement: Supplementary file 1 [file ijms-22-08425-s001.zip]

Archive with 4 entries (4 files):
- MAO-A.jpg
- __MACOSX/._MAO-A.jpg
- Actin.jpg
- __MACOSX/._Actin.jpg
